# Supplementary material for: Chemically Crosslinked Methylcellulose Substrates for Cell Sheet Engineering
Source: Gels. 2021 Sep 14;7(3):141. doi: 10.3390/gels7030141 (PMC8482237; doi:10.3390/gels7030141)
Supplement: Supplementary file 1 [file gels-07-00141-s001.zip]

Archive with 1 entries (1 files):
- gels-1356209-supplementary.pdf
